# Supplementary material for: Altered functional connectivity associated with striatal dopamine depletion in Parkinson’s disease
Source: Cereb Cortex Commun. 2023 Feb 20;4(1):tgad004. doi: 10.1093/texcom/tgad004 (PMC10026073; doi:10.1093/texcom/tgad004)
Supplement: Sup_1_tgad004 [file sup_1_tgad004.zip]

Archive with 1 entries (1 files):
- Sup_1_tgad004.tif
